# Supplementary material for: Yeast-based evolutionary modeling of androgen receptor mutations and natural selection
Source: PLoS Genet. 2022 Dec 2;18(12):e1010518. doi: 10.1371/journal.pgen.1010518 (PMC9718406; doi:10.1371/journal.pgen.1010518)
Supplement: S2 Data — (XLSX) [file pgen.1010518.s009.xlsx]

## Sheet: Figure 3B
DHT	1	2	3	4	5	6	7	8	9	10	11	12
A	0	0.29277	0.47931	0.65931	0.85349	0.76639	0.70218	0.6736	0.33467	0.42107	0.27302	0.40778
B	0.18633	0.51093	0.54674	0.69138	0.55016	0.63842	0.6337	0.54459	0.20347	0.58565	0.40437	0.47275
C	0.15383	0.70413	0.676	0.54309	0.55529	0.479	0.69214	0.58354	0.548	0.36836	0.45222	0.2854
D	0.3539	0.521	0.4025	0.53885	0.40624	0.71771	0.4948	0.55139	0.67072	0.71193	0.50406	0.40912
E	0.14314	0.42213	0.59195	0.52749	0.63112	0.40508	0.71543	0.75353	0.51624	0.58986	0.25514	0.45225
F	0.44891	0.51076	0.28569	0.50784	0.73404	0.34237	0.45206	0.74039	0.6586	0.63638	0.53074	0.56292
G	0.5121	0.55946	0.52856	0.44888	0.67224	0.51337	0.60219	0.55628	0.61058	0.75159	0.34332	0.34898
H	0.25258	0.37828	0.4303	0.73198	0.73037	0.57563	0.52653	0.66779	0.54959	0.4506	0.37213	0.57184
E2	1	2	3	4	5	6	7	8	9	10	11	12
A	0	0.27639	0.26332	0.18006	0.50862	0.30738	0.29529	0.2732	0.34773	0.22359	0.58116	0.29418
B	0.05342	0.46412	0.52621	0.60651	0.16931	0.60183	0.5499	0.61928	0.69561	0.33042	0.63011	0.31853
C	0.46623	0.69589	0.49078	0.66858	0.76672	0.66701	0.56632	0.20332	0.77374	0.63666	0.4652	0.29745
D	0.57487	0.72889	0.52439	0.55965	0.33464	0.69287	0.77412	0.54444	0.20013	0.63359	0.53502	0.50068
E	0.27649	0.67559	0.6175	0.58701	0.40582	0.51515	0.5971	0.40473	0.54888	0.70095	0.38517	0.18389
F	0.41494	0.68538	0.46407	0.6561	0.75504	0.44439	0.55023	0.54757	0.74045	0.31027	0.80156	0.53925
G	0.34844	0.57597	0.5174	0.61588	0.59571	0.57447	0.44224	0.63386	0.7406	0.57461	0.28153	0.43699
H	0.42953	0.53231	0.36361	0.65692	0.49318	0.66102	0.31831	0.52281	0.23568	0.45002	0.59738	0.34711
PROG	1	2	3	4	5	6	7	8	9	10	11	12
A	0	0.11106	0.3853	0.25151	0.46508	0.63002	0.35529	0.51942	0.43958	0.44398	0.38722	0.76348
B	0.43905	0.19542	0.72112	0.48903	0.5857	0.47103	0.43402	0.43364	0.60764	0.65256	0.76879	0.60194
C	0.26779	0.51264	0.28015	0.70178	0.58343	0.56572	0.47404	0.56266	0.60535	0.29517	0.48918	0.69182
D	0.26361	0.46011	0.53263	0.67626	0.66	0.5777	0.77919	0.49979	0.62899	0.55571	0.72848	0.47809
E	0.23922	0.59879	0.63596	0.74389	0.70099	0.7495	0.53549	0.60113	0.86225	0.50971	0.66643	0.43617
F	0.34656	0.53339	0.75786	0.84732	0.62597	0.59974	0.73236	0.54854	0.51286	0.51941	0.63516	0.33519
G	0.29771	0.56888	0.3963	0.8848	0.35111	0.67811	0.59782	0.71917	0.54932	0.44127	0.71478	0.63714
H	0.372	0.32613	0.31805	0.59322	0.53206	0.79635	0.61773	0.30567	0.34742	0.64036	0.60724	0.3909
CPA	1	2	3	4	5	6	7	8	9	10	11	12
A	0	0.19857	0.52257	0.37722	0.34445	0.38656	0.33052	0.31214	0.16644	0.23199	0.17482	0.32267
B	0.14058	0.15754	0.17867	0.24647	0.14012	0.24068	0.29691	0.31205	0.19727	0.30466	0.09608	0.29455
C	0.3671	0.42405	0.21326	0.40569	0.21988	0.25792	0.14128	0.10034	0.26073	0.21946	0.17693	0.21949
D	0.4214	0.4224	0.16702	0.37218	0.32445	0.37008	0.19084	0.29395	0.21848	0.23428	0.09256	0.27361
E	0.16128	0.24321	0.17587	0.29025	0.60677	0.32347	0.18186	0.49044	0.33107	0.14564	0.35359	0.36805
F	0.47987	0.35001	0.30593	0.34237	0.5441	0.15566	0.42219	0.46069	0.30172	0.3211	0.23169	0.50731
G	0.26501	0.30169	0.41548	0.16261	0.40796	0.29338	0.36117	0.33802	0.19917	0.24299	0.10913	0.17119
H	0.53478	0.27176	0.28296	0.26534	0.1906	0.26339	0.56464	0.37473	0.29759	0.22575	0.42289	0.28445

## Sheet: Figure 3C
vehicle								E2									PROG								CPA								DHT								HIS
	replicate 1	replicate 2	replicate 3	replicate 4	replicate 5	replicate 6			replicate 1	replicate 2	replicate 3	replicate 4	replicate 5	replicate 6				replicate 1	replicate 2	replicate 3	replicate 4	replicate 5	replicate 6			replicate 1	replicate 2	replicate 3	replicate 4	replicate 5	replicate 6			replicate 1	replicate 2	replicate 3	replicate 4	replicate 5	replicate 6			replicate 1	replicate 2	replicate 3	replicate 4	replicate 5	replicate 6
LBD-WT	0.0263	0.0197	0.0186	0.0173	0.0177	0.0172		LBD-WT	0.0431	0.0353	0.0328	0.0538	0.0483	0.0541			LBD-WT	0.0236	0.0334	0.0196	0.0486	0.0322	0.0562		LBD-WT	0.0257	0.0221	0.0181	0.019	0.0245	0.0222		LBD-WT	0.6432	0.7016	0.6424	0.7096	0.6824	0.7384		LBD-WT	0.9268	0.932	1.0564	0.9908	0.9804	1.0108
E643K	0.0219	0.0221	0.0203	0.0196	0.0198	0.0191		E643K	0.0647	0.0503	0.0525	0.0572	0.0705	0.041			E643K	0.0289	0.039	0.0485	0.0288	0.0366	0.0382		E643K	0.0273	0.0239	0.0271	0.028	0.0237	0.0241		E643K	0.6076	0.6252	0.6396	0.6624	0.6396	0.634		E643K	0.8412	0.8348	0.9044	0.9288	0.902	0.9028
S647P	0.0162	0.0184	0.0165	0.0189	0.0183	0.0164		S647P	0.0579	0.0626	0.0665	0.0675	0.0675	0.0698			S647P	0.032	0.0264	0.0373	0.0322	0.0391	0.0326		S647P	0.0238	0.0362	0.0252	0.0293	0.0259	0.0251		S647P	0.6208	0.6004	0.6148	0.6292	0.6504	0.6336		S647P	0.8916	0.8756	0.9644	0.9504	0.9656	0.9896
Q658L	0.0134	0.0144	0.0128	0.016	0.0162	0.0154		Q658L	0.0421	0.0369	0.0518	0.0531	0.1048	0.0734			Q658L	0.0218	0.0281	0.0289	0.0223	0.0295	0.029		Q658L	0.0158	0.0131	0.0152	0.0169	0.0133	0.0178		Q658L	0.5828	0.5768	0.5764	0.604	0.592	0.5812		Q658L	0.9252	0.9	0.9512	0.9992	0.98	1.0116
N676Y	0.01	0.0116	0.0098	0.0102	0.0122	0.0113		N676Y	0.0143	0.0128	0.0123	0.0121	0.0141	0.0158			N676Y	0.0114	0.0144	0.014	0.0135	0.0137	0.0138		N676Y	0.014	0.0139	0.0146	0.0146	0.0131	0.0151		N676Y	0.2144	0.2544	0.25	0.232	0.2412	0.2956		N676Y	0.814	0.7984	0.886	0.8008	0.8676	0.83
C687Y	0.009	0.0102	0.0084	0.0089	0.0097	0.01		C687Y	0.4348	0.4196	0.5624	0.5628	0.5596	0.6144			C687Y	0.5884	0.5776	0.5508	0.6	0.5892	0.6108		C687Y	0.5548	0.5192	0.5296	0.5496	0.5836	0.6484		C687Y	0.5856	0.594	0.6164	0.6212	0.5536	0.6012		C687Y	0.8264	0.8208	0.9048	0.8544	0.8152	0.964
R711X	0.6076	0.6078	0.6046	0.5874	0.5512	0.62		R711X	0.6498	0.6372	0.6148	0.6224	0.6114	0.6286			R711X	0.659	0.5954	0.6462	0.6268	0.6104	0.635		R711X	0.6276	0.61	0.606	0.621	0.5828	0.6146		R711X	0.6492	0.6462	0.6256	0.627	0.6404	0.6522		R711X	0.908	0.883	0.9488	0.9082	0.8986	0.9398
V716M	0.0086	0.0065	0.0061	0.0045	0.0049	0.0074		V716M	0.4662	0.475	0.504	0.4646	0.453	0.4626			V716M	0.5604	0.5382	0.5356	0.4928	0.5016	0.5298		V716M	0.4322	0.4036	0.4058	0.4252	0.4446	0.4494		V716M	0.574	0.5988	0.5768	0.594	0.6066	0.5872		V716M	0.8242	0.8252	0.885	0.8364	0.8398	0.85
V716L	0.0109	0.0099	0.0083	0.0095	0.0084	0.0118		V716L	0.454	0.4686	0.4872	0.4286	0.4472	0.459			V716L	0.7608	0.7446	0.8364	0.7665	0.7725	0.8022		V716L	0.147	0.1355	0.1613	0.1554	0.1161	0.1599		V716L	0.518	0.544	0.5102	0.5564	0.5406	0.571		V716L	0.8296	0.7942	0.8272	0.7578	0.8376	0.8584
M750L	0.0142	0.0153	0.0154	0.0131	0.0146	0.0168		M750L	0.5992	0.5864	0.5864	0.5838	0.5756	0.5882			M750L	0.5916	0.5684	0.591	0.5788	0.5532	0.5542		M750L	0.6082	0.6172	0.5718	0.6056	0.603	0.5876		M750L	0.5738	0.547	0.603	0.6372	0.5764	0.601		M750L	0.8552	0.856	0.9202	0.8744	0.8266	0.8932
Y774H	0.0135	0.0131	0.0117	0.0117	0.012	0.0133		Y774H	0.094	0.0938	0.0975	0.0969	0.1029	0.1008			Y774H	0.0283	0.0193	0.0249	0.028	0.0213	0.0265		Y774H	0.0162	0.0119	0.0137	0.0158	0.0165	0.0172		Y774H	0.6342	0.6326	0.6202	0.6254	0.6278	0.6252		Y774H	0.8578	0.815	0.8656	0.888	0.843	0.872
H777Q	0.0142	0.0165	0.0138	0.0143	0.0141	0.0165		H777Q	0.5746	0.57	0.5618	0.5836	0.5828	0.5262			H777Q	0.6608	0.6284	0.6324	0.5986	0.6086	0.634		H777Q	0.5416	0.5024	0.5268	0.478	0.4928	0.5698		H777Q	0.5852	0.5936	0.602	0.5908	0.6464	0.6432		H777Q	0.8102	0.7862	0.8728	0.79	0.7796	0.8174
K778E	0.0145	0.0151	0.0126	0.0127	0.0135	0.0169		K778E	0.0724	0.0698	0.0599	0.0511	0.0489	0.066			K778E	0.0153	0.0106	0.0116	0.0101	0.0125	0.0151		K778E	0.0144	0.0123	0.0147	0.0133	0.0157	0.0116		K778E	0.53	0.5624	0.574	0.5452	0.5156	0.552		K778E	0.8632	0.8448	0.9308	0.8438	0.8324	0.8862
F814L	0.0163	0.016	0.0139	0.0135	0.0159	0.0133		F814L	0.5684	0.5378	0.5058	0.5722	0.5118	0.4942			F814L	0.6344	0.608	0.6136	0.5288	0.5966	0.6292		F814L	0.5398	0.5132	0.5192	0.5056	0.5178	0.5238		F814L	0.564	0.5884	0.5614	0.5564	0.5778	0.588		F814L	0.8142	0.7868	0.8732	0.7994	0.8072	0.8538
M833T	0.0217	0.0184	0.0175	0.0158	0.0161	0.0138		M833T	0.0561	0.0588	0.0678	0.0651	0.0638	0.0632			M833T	0.0254	0.0233	0.023	0.023	0.0206	0.0262		M833T	0.0224	0.0163	0.0185	0.0187	0.0184	0.018		M833T	0.6436	0.6404	0.6276	0.6824	0.6686	0.6348		M833T	0.91	0.8688	0.9488	0.8574	0.8958	0.8932
E873D	0.016	0.0189	0.0175	0.0161	0.0171	0.0186		E873D	0.6486	0.615	0.631	0.6284	0.6536	0.6302			E873D	0.7038	0.676	0.6648	0.669	0.66	0.6898		E873D	0.576	0.5812	0.586	0.5532	0.5498	0.55		E873D	0.6344	0.6876	0.6584	0.6786	0.6552	0.6604		E873D	0.8434	0.8394	0.9302	0.8796	0.847	0.9062
T878A	0.0172	0.015	0.0128	0.0128	0.0139	0.0127		T878A	0.5862	0.56	0.536	0.5714	0.5996	0.596			T878A	0.6254	0.6106	0.6338	0.5664	0.5984	0.6374		T878A	0.5246	0.5164	0.4942	0.573	0.5294	0.5524		T878A	0.5904	0.5806	0.5886	0.5898	0.585	0.595		T878A	0.822	0.7872	0.8182	0.8104	0.756	0.7746
S889G	0.0172	0.0151	0.014	0.0152	0.0145	0.0167		S889G	0.5018	0.527	0.5134	0.5516	0.4866	0.5174			S889G	0.5266	0.5166	0.5384	0.52	0.5506	0.547		S889G	0.0232	0.0195	0.0802	0.0212	0.0386	0.0216		S889G	0.6288	0.5952	0.6134	0.6128	0.5634	0.6478		S889G	0.8954	0.8536	0.8976	0.894	0.907	0.8714
E894K	0.0204	0.0173	0.0185	0.0191	0.02	0.0222		E894K	0.0243	0.0231	0.0177	0.0203	0.0357	0.0203			E894K	0.017	0.0113	0.016	0.0153	0.0162	0.0159		E894K	0.0172	0.0151	0.0176	0.0155	0.0171	0.0177		E894K	0.2882	0.2676	0.2964	0.274	0.2682	0.2368		E894K	1.1296	1.0484	1.0936	1.0776	1.0046	0.999
K906T	0.0244	0.0189	0.0169	0.0169	0.0168	0.0212		K906T	0.0178	0.0161	0.015	0.0145	0.0163	0.018			K906T	0.019	0.0142	0.0131	0.013	0.0131	0.0129		K906T	0.0184	0.0131	0.0143	0.0142	0.0138	0.0173		K906T	0.6802	0.6976	0.7112	0.7302	0.7134	0.682		K906T	0.903	0.89	0.9812	0.8874	0.8938	0.959

## Sheet: Figure 4A
	vehicle								E2 100 nM								E2 200 nM								E2 500 nM								E2 1000 nM
		replicate 1	replicate 2	replicate 3	replicate 4	replicate 5				replicate 1	replicate 2	replicate 3	replicate 4	replicate 5				replicate 1	replicate 2	replicate 3	replicate 4	replicate 5				replicate 1	replicate 2	replicate 3	replicate 4	replicate 5				replicate 1	replicate 2	replicate 3	replicate 4	replicate 5
	T878A	0.0034	0.0014	0.0031	0.0033	0.0015			T878A	0.0113	0.007	0.0113	0.0098	0.0182			T878A	0.0661	0.1538	0.1647	0.1375	0.0741			T878A	0.2809	0.3384	0.323	0.2763	0.2822			T878A	0.3097	0.3119	0.3091	0.3214	0.324
	E873D	0.0043	0.0028	0.0033	0.004	0.0026			E873D	0.0481	0.0447	0.0394	0.0415	0.0366			E873D	0.1541	0.15	0.2245	0.0968	0.1923			E873D	0.3437	0.3698	0.3172	0.3417	0.3286			E873D	0.3693	0.3806	0.3745	0.3032	0.3036
	F814L	0.005	0.0049	0.0037	0.0043	0.0031			F814L	0.0149	0.0187	0.0259	0.0158	0.0268			F814L	0.078	0.0751	0.1816	0.1021	0.0775			F814L	0.2541	0.3195	0.3623	0.2877	0.3261			F814L	0.4115	0.353	0.3109	0.3397	0.3713
	H777Q	0.0052	0.0037	0.004	0.0046	0.0032			H777Q	0.0632	0.0712	0.0681	0.0564	0.0578			H777Q	0.1102	0.156	0.1501	0.1211	0.2419			H777Q	0.3431	0.3976	0.3074	0.3253	0.4183			H777Q	0.4546	0.3347	0.3268	0.3893	0.3569
	V716L	0.0044	0.0034	0.0108	0.0048	0.0027			V716L	0.0096	0.0082	0.0089	0.0061	0.0064			V716L	0.0468	0.0742	0.0482	0.0472	0.04			V716L	0.2338	0.2144	0.1937	0.1974	0.2864			V716L	0.2168	0.2243	0.245	0.198	0.1749
	V716M	0.0052	0.0041	0.0046	0.0041	0.0034			V716M	0.1558	0.1446	0.122	0.15	0.2654			V716M	0.3091	0.3416	0.2726	0.2985	0.2723			V716M	0.4496	0.4315	0.3713	0.432	0.3788			V716M	0.4258	0.4711	0.5105	0.4524	0.459
	C687Y	0.0065	0.0058	0.0038	0.0058	0.0041			C687Y	0.0687	0.1322	0.0885	0.0697	0.1338			C687Y	0.2306	0.213	0.1892	0.1335	0.2211			C687Y	0.3767	0.3599	0.3493	0.3188	0.3297			C687Y	0.3873	0.3542	0.3065	0.3342	0.322
	LBD-WT	0.006	0.0031	0.0035	0.0046	0.0035			LBD-WT	0.0043	0.0045	0.0055	0.0046	0.0045			LBD-WT	0.0063	0.006	0.0048	0.0036	0.0055			LBD-WT	0.0065	0.0066	0.0076	0.01	0.0047			LBD-WT	0.0107	0.0125	0.0068	0.01	0.0068
									PROG 100 nM								PROG 200 nM								PROG 500 nM								PROG 1000 nM
										replicate 1	replicate 2	replicate 3	replicate 4	replicate 5				replicate 1	replicate 2	replicate 3	replicate 4	replicate 5				replicate 1	replicate 2	replicate 3	replicate 4	replicate 5				replicate 1	replicate 2	replicate 3	replicate 4	replicate 5
									T878A	0.3865	0.368	0.3712	0.412	0.3885			T878A	0.4604	0.3811	0.4675	0.3805	0.5116			T878A	0.4736	0.5588	0.5589	0.5947	0.4173			T878A	0.4789	0.574	0.5158	0.46	0.4822
									E873D	0.2626	0.456	0.2952	0.4222	0.2747			E873D	0.253	0.422	0.5924	0.5663	0.3803			E873D	0.461	0.3595	0.4986	0.5427	0.4316			E873D	0.3521	0.4652	0.4336	0.3842	0.405
									F814L	0.3752	0.4582	0.3946	0.3548	0.3055			F814L	0.3988	0.4008	0.5096	0.3214	0.4668			F814L	0.358	0.5183	0.303	0.5218	0.5348			F814L	0.3608	0.3915	0.4834	0.3439	0.6946
									H777Q	0.5216	0.4903	0.361	0.338	0.406			H777Q	0.3846	0.3659	0.3865	0.4697	0.5425			H777Q	0.6113	0.3842	0.3532	0.4799	0.5085			H777Q	0.3749	0.4529	0.3241	0.4244	0.4211
									V716L	0.0039	0.0042	0.0039	0.0032	0.0037			V716L	0.0054	0.0069	0.0086	0.0092	0.0061			V716L	0.1862	0.1224	0.1696	0.1569	0.1182			V716L	0.2741	0.2101	0.2391	0.138	0.2833
									V716M	0.3382	0.3068	0.3538	0.3639	0.4166			V716M	0.4293	0.3218	0.4047	0.3606	0.4279			V716M	0.4247	0.4795	0.4222	0.4327	0.428			V716M	0.3398	0.4104	0.4995	0.4505	0.3801
									C687Y	0.4352	0.4762	0.3194	0.444	0.4624			C687Y	0.4722	0.5002	0.513	0.4882	0.532			C687Y	0.5732	0.5532	0.5038	0.5845	0.5482			C687Y	0.542	0.5293	0.6238	0.5182	0.5794
									LBD-WT	0.0048	0.0042	0.0039	0.0031	0.0037			LBD-WT	0.0041	0.0044	0.004	0.0046	0.0052			LBD-WT	0.0047	0.0063	0.0055	0.0052	0.0042			LBD-WT	0.0074	0.0118	0.0039	0.0041	0.0045
									CPA 100 nM								CPA 200 nM								CPA 500 nM								CPA 1000 nM
										replicate 1	replicate 2	replicate 3	replicate 4	replicate 5				replicate 1	replicate 2	replicate 3	replicate 4	replicate 5				replicate 1	replicate 2	replicate 3	replicate 4	replicate 5				replicate 1	replicate 2	replicate 3	replicate 4	replicate 5
									T878A	0.0034	0.0024	0.0041	0.0045	0.004			T878A	0.0048	0.0062	0.0044	0.0048	0.005			T878A	0.0049	0.0064	0.0086	0.0102	0.0131			T878A	0.057	0.1007	0.1283	0.1701	0.1444
									E873D	0.0037	0.0039	0.005	0.0047	0.0035			E873D	0.0061	0.006	0.0046	0.0043	0.004			E873D	0.0282	0.0157	0.0508	0.0404	0.0441			E873D	0.2249	0.1687	0.2129	0.2766	0.2203
									F814L	0.0047	0.0047	0.0055	0.0053	0.001			F814L	0.0048	0.0054	0.0046	0.0048	0.0047			F814L	0.018	0.0134	0.013	0.0154	0.0394			F814L	0.092	0.1645	0.1329	0.2562	0.1546
									H777Q	0.0043	0.0053	0.0052	0.0049	0.0054			H777Q	0.0047	0.0079	0.0046	0.0044	0.0055			H777Q	0.012	0.0185	0.0258	0.0196	0.0393			H777Q	0.0868	0.1486	0.1201	0.1165	0.1005
									V716L	0.0028	0.0039	0.0047	0.0044	0.0045			V716L	0.0039	0.0052	0.0031	0.0031	0.0034			V716L	0.0028	0.0039	0.0047	0.0038	0.0049			V716L	0.0036	0.0044	0.0057	0.0053	0.0058
									V716M	0.0049	0.0052	0.0062	0.0061	0.0045			V716M	0.0036	0.0048	0.0021	0.0045	0.0052			V716M	0.0179	0.0127	0.0188	0.0109	0.0097			V716M	0.1427	0.1422	0.1148	0.1936	0.1684
									C687Y	0.0053	0.0042	0.0053	0.0062	0.0044			C687Y	0.0071	0.0069	0.0055	0.006	0.0068			C687Y	0.0339	0.0509	0.0706	0.0769	0.08			C687Y	0.2133	0.2106	0.1769	0.2122	0.1939
									LBD-WT	0.0038	0.0049	0.0034	0.0027	0.0084			LBD-WT	0.0068	0.0059	0.0042	0.0036	0.0048			LBD-WT	0.0042	0.0102	0.0049	0.0045	0.0032			LBD-WT	0.0075	0.0051	0.0051	0.006	0.0034

## Sheet: Figure 5A
	Vehicle - yeast									E2 - yeast									PROG - yeast									CPA - yeast									DHT - yeast									HIS - yeast
		replicate 1	replicate 2	replicate 3	replicate 4	replicate 5	replicate 6				replicate 1	replicate 2	replicate 3	replicate 4	replicate 5	replicate 6				replicate 1	replicate 2	replicate 3	replicate 4	replicate 5	replicate 6				replicate 1	replicate 2	replicate 3	replicate 4	replicate 5	replicate 6				replicate 1	replicate 2	replicate 3	replicate 4	replicate 5	replicate 6				replicate 1	replicate 2	replicate 3
	LBD-WT	0.0133	0.0134	0.0133	0.0132	0.0137	0.014			LBD-WT	0.0145	0.0148	0.0146	0.0146	0.0147	0.0146			LBD-WT	0.0138	0.0136	0.0123	0.0157	0.0137	0.014			LBD-WT	0.0136	0.0139	0.0139	0.0139	0.0137	0.014			LBD-WT	0.5908	0.5976	0.4956	0.4254	0.473	0.5584			LBD-WT	0.9532	0.8706	0.916
	M750L	0.0109	0.0089	0.0107	0.0101	0.0118	0.0113			M750L	0.5472	0.503	0.481	0.5252	0.4892	0.5272			M750L	0.426	0.5212	0.396	0.499	0.5024	0.5364			M750L	0.6702	0.6254	0.662	0.6452	0.6332	0.6592			M750L	0.5782	0.4366	0.4156	0.4248	0.4132	0.4178			M750L	0.9712	0.7976	0.8498
	M750I	0.0118	0.0105	0.0097	0.0098	0.0125	0.0127			M750I	0.0097	0.0091	0.0107	0.0103	0.011	0.0112			M750I	0.0108	0.0101	0.0101	0.0111	0.0098	0.0105			M750I	0.0114	0.0097	0.0119	0.0108	0.0101	0.0125			M750I	0.108	0.1302	0.1229	0.126	0.123	0.1216			M750I	0.865	0.8356	0.8596
	V716L	0.0101	0.0102	0.0092	0.0085	0.0102	0.0118			V716L	0.3534	0.3712	0.3798	0.3598	0.36	0.3772			V716L	0.5038	0.5304	0.5074	0.5	0.5108	0.5116			V716L	0.1676	0.1908	0.1996	0.1473	0.1514	0.2058			V716L	0.5308	0.548	0.535	0.5396	0.5434	0.5464			V716L	0.8568	0.824	0.8438
	E873D	0.0156	0.0167	0.0139	0.0165	0.0176	0.017			E873D	0.5476	0.6022	0.6208	0.5964	0.5542	0.5918			E873D	0.5618	0.6194	0.7026	0.6262	0.608	0.6314			E873D	0.595	0.5802	0.6712	0.5664	0.5666	0.59			E873D	0.5846	0.5944	0.6094	0.5872	0.5564	0.5628			E873D	0.861	0.7926	0.8636
	K778E	0.0073	0.0072	0.0076	0.0069	0.0092	0.0099			K778E	0.0529	0.0573	0.0553	0.0575	0.055	0.0576			K778E	0.0074	0.0072	0.0077	0.0064	0.0069	0.0079			K778E	0.0064	0.0074	0.0075	0.0072	0.0096	0.0077			K778E	0.5878	0.6252	0.5978	0.6018	0.5764	0.6072			K778E	0.8698	0.854	0.8716
	M833T	0.0081	0.0086	0.0083	0.0099	0.0099	0.0099			M833T	0.0218	0.0219	0.0218	0.0215	0.02	0.0235			M833T	0.0122	0.0118	0.0134	0.0116	0.0112	0.0137			M833T	0.0091	0.0072	0.0101	0.011	0.0115	0.0121			M833T	0.609	0.606	0.6152	0.631	0.5998	0.6344			M833T	0.9162	0.8494	0.8852
	Vehicle - Hep3B cells									E2 - Hep3B cells									PROG - Hep3B cells									CPA - Hep3B cells									DHT - Hep3B cells
		525nm - firefly luciferase			470nm - Renilla luciferase						525nm - firefly luciferase			470nm - Renilla luciferase						525nm - firefly luciferase			470nm - Renilla luciferase						525nm - firefly luciferase			470nm - Renilla luciferase						525nm - firefly luciferase			470nm - Renilla luciferase
		replicate 1	replicate 2	replicate 3	replicate 1	replicate 2	replicate 3				replicate 1	replicate 2	replicate 3	replicate 1	replicate 2	replicate 3				replicate 1	replicate 2	replicate 3	replicate 1	replicate 2	replicate 3				replicate 1	replicate 2	replicate 3	replicate 1	replicate 2	replicate 3				replicate 1	replicate 2	replicate 3	replicate 1	replicate 2	replicate 3
	WT-FL	214100	219200	210700	1061000	1089000	1118000			WT-FL	366800	370000	322500	1147000	1150000	1114000			WT-FL	223000	195700	181000	1168000	1074000	9948000			WT-FL	319300	376700	308000	1110000	1180000	1119000			WT-FL	977600	976500	843700	950200	996400	920800
	M750L-FL	128800	129300	126000	207600	201200	199200			M750L-FL	508900	522000	523500	181700	184500	172300			M750L-FL	404000	411300	415900	206900	214800	226300			M750L-FL	595400	647600	638500	172100	186800	181100			M750L-FL	460200	494300	486500	128600	133700	135800
	M750I-FL	98090	104300	110700	425400	470000	508000			M750I-FL	127600	136400	134800	568300	585500	582300			M750I-FL	133500	132900	122800	581600	607700	552200			M750I-FL	135200	161400	147900	387100	519300	467600			M750I-FL	106200	117200	111100	463200	584100	537600
	V716L-FL	79740	81660	79330	260800	278200	269500			V716L-FL	372700	386000	386800	309200	331000	346500			V716L-FL	155890	179290	189640	241000	264300	224600			V716L-FL	316500	328800	309100	325300	363900	352600			V716L-FL	368300	384200	365900	144000	155600	157900
	E873D-FL	65910	67380	61770	253600	267700	254299			E873D-FL	336400	331600	334300	289500	292100	301700			E873D-FL	199150	197140	197850	293300	326300	326300			E873D-FL	256600	250020	244800	321300	322200	322900			E873D-FL	415200	420500	427100	185700	187400	192100
	K778E-FL	55390	56850	55630	199500	215200	218300			K778E-FL	186300	184700	185000	346800	343300	357800			K778E-FL	71840	73050	72380	251000	253500	257200			K778E-FL	128900	134600	132700	267300	292100	295600			K778E-FL	415200	440600	227400	156700	173100	111000
	M833T-FL	62280	69250	72090	235700	291200	310100			M833T-FL	187600	193600	189600	307900	319400	319700			M833T-FL	74380	74530	78280	313900	291500	325600			M833T-FL	141700	139800	140500	284600	287700	306200			M833T-FL	315800	341500	290100	162200	169000	156100
[truncated: 3 more columns]

## Sheet: Figure 5B
	Vehicle										E2										PROG										CPA										DHT
		replicate 1	replicate 2	replicate 3	replicate 4	replicate 5	replicate 6					replicate 1	replicate 2	replicate 3	replicate 4	replicate 5	replicate 6					replicate 1	replicate 2	replicate 3	replicate 4	replicate 5	replicate 6					replicate 1	replicate 2	replicate 3	replicate 4	replicate 5	replicate 6					replicate 1	replicate 2	replicate 3	replicate 4	replicate 5	replicate 6
	LBD-WT	0.009	0.0062	0.0069	0.0068	0.0061	0.0083				LBD-WT	0.0159	0.0149	0.0144	0.0132	0.0134	0.016				LBD-WT	0.0101	0.0116	0.0126	0.0117	0.011	0.011				LBD-WT	0.0098	0.012	0.0123	0.0115	0.011	0.0104				LBD-WT	0.4002	0.4108	0.4198	0.365	0.4102	0.3704
	T878A	0.0101	0.0081	0.0086	0.0085	0.0092	0.0112				T878A	0.3896	0.4126	0.3872	0.354	0.3994	0.3856				T878A	0.4634	0.4746	0.4832	0.4634	0.4702	0.4824				T878A	0.2048	0.2314	0.241	0.2174	0.2134	0.2918				T878A	0.4372	0.4646	0.492	0.3216	0.3314	0.4464
	T878S	0.0116	0.0085	0.0093	0.0099	0.0113	0.0119				T878S	0.5546	0.6566	0.574	0.5924	0.5604	0.558				T878S	0.5082	0.5838	0.522	0.5562	0.5232	0.664				T878S	0.1806	0.2564	0.275	0.21	0.216	0.2458				T878S	0.6232	0.648	0.6628	0.6322	0.6866	0.6016
	K778E	0.0109	0.0061	0.0068	0.0069	0.0064	0.0085				K778E	0.0384	0.0399	0.0398	0.0323	0.0395	0.0322				K778E	0.0072	0.0095	0.0098	0.0097	0.0111	0.0096				K778E	0.0083	0.0105	0.0111	0.0116	0.0124	0.0129				K778E	0.5384	0.5764	0.5656	0.5516	0.607	0.5522
	K778E/T878A	0.0116	0.0088	0.0091	0.0093	0.0105	0.0127				K778E/T878A	0.5162	0.5938	0.4724	0.5736	0.5312	0.505				K778E/T878A	0.5976	0.6248	0.6276	0.45	0.6218	0.6262				K778E/T878A	0.2514	0.2766	0.3024	0.316	0.3122	0.2738				K778E/T878A	0.6242	0.6698	0.6504	0.6486	0.6744	0.6326
	K778E/T878S	0.013	0.0073	0.0084	0.0083	0.0082	0.0106				K778E/T878S	0.5968	0.6202	0.5974	0.606	0.6472	0.617				K778E/T878S	0.583	0.5962	0.5954	0.5936	0.6318	0.6244				K778E/T878S	0.17	0.1652	0.17	0.2	0.2144	0.2284				K778E/T878S	0.6432	0.6872	0.6436	0.5622	0.7144	0.6378

## Sheet:  Figure S1
				525nm - firefly luciferase	470nm - Renilla luciferase						525nm - firefly luciferase	470nm - Renilla luciferase
		vehicle	replicate1	157899	2015463				DHT 1 nm	replicate1	201520	2866280
			replicate2	156028	1531593					replicate2	186749	2349934
		vehicle+AR-FL	replicate1	216915	2574663				DHT 1 nm+AR-FL	replicate1	205287	2664478
			replicate2	229253	2996344					replicate2	163621	1911756
		vehicle+MMTV-LUC	replicate1	360383	2434886				DHT 1 nm+MMTV-LUC	replicate1	438828	3667409
			replicate2	401116	3346309					replicate2	449745	4287585
		vehicle+MMTV-LUC+AR-FL	replicate1	1035362	3745075				DHT 1 nm+MMTV-LUC+AR-FL	replicate1	2889162	3228186
			replicate2	950643	3039620					replicate2	2542484	2799775
		vehicle+MVDP-LUC	replicate1	61988	2678867				DHT 1 nm+MVDP-LUC	replicate1	73636	3555358
			replicate2	67709	2963646					replicate2	74047	3691230
		vehicle+MVDP-LUC+AR-FL	replicate1	61230	2707847				DHT 1 nm+MVDP-LUC+AR-FL	replicate1	117244	2556248
			replicate2	57284	2204961					replicate2	104799	2182232
				525nm - firefly luciferase	470nm - Renilla luciferase						525nm - firefly luciferase	470nm - Renilla luciferase
		DHT 0.01 nM	replicate1	172736	2220851				DHT 10 nm	replicate1	189660	2715049
			replicate2	183271	2236298					replicate2	177795	2365479
		DHT 0.01 nM+AR-FL	replicate1	243065	3078885				DHT 10 nm+AR-FL	replicate1	205325	2518996
			replicate2	216416	2663813					replicate2	216616	2836248
		DHT 0.01 nM+MMTV-LUC	replicate1	417624	3216705				DHT 10 nm+MMTV-LUC	replicate1	438198	2829652
			replicate2	424573	3786710					replicate2	454912	3748086
		DHT 0.01 nM+MMTV-LUC+AR-FL	replicate1	1566470	3577524				DHT 10 nm+MMTV-LUC+AR-FL	replicate1	2410716	3163227
			replicate2	1977050	3621960					replicate2	2425469	3442841
		DHT 0.01 nM+MVDP-LUC	replicate1	62437	3239451				DHT 10 nm+MVDP-LUC	replicate1	75318	3473955
			replicate2	76031	3385750					replicate2	78443	3079838
		DHT 0.01 nM+MVDP-LUC+AR-FL	replicate1	81477	2737619				DHT 10 nm+MVDP-LUC+AR-FL	replicate1	112187	2601963
			replicate2	88168	2374302					replicate2	105635	2101383
				525nm - firefly luciferase	470nm - Renilla luciferase						525nm - firefly luciferase	470nm - Renilla luciferase
		DHT 0.1 nM	replicate1	189876	2385874				DHT 100 nm	replicate1	179607	2274152
			replicate2	177388	2010063					replicate2	184258	2361759
		DHT 0.1 nM+AR-FL	replicate1	199960	2513536				DHT 100 nm+AR-FL	replicate1	205100	2777431
			replicate2	207391	2018645					replicate2	210092	2675891
		DHT 0.1 nM+MMTV-LUC	replicate1	474446	3966727				DHT 100 nm+MMTV-LUC	replicate1	412658	2826853
			replicate2	461799	3884913					replicate2	493117	4202016
		DHT 0.1 nM+MMTV-LUC+AR-FL	replicate1	2546392	2609161				DHT 100 nm+MMTV-LUC+AR-FL	replicate1	2691324	4196714
			replicate2	2508346	2506040					replicate2	2331351	3201433
		DHT 0.1 nM+MVDP-LUC	replicate1	68914	3412332				DHT 100 nm+MVDP-LUC	replicate1	81100	3335290
			replicate2	76517	1995436					replicate2	76482	3429876
		DHT 0.1 nM+MVDP-LUC+AR-FL	replicate1	116336	2153894				DHT 100 nm+MVDP-LUC+AR-FL	replicate1	104110	2506957
			replicate2	109824	2162333					replicate2	95158	2673803

## Sheet: Figure S2
	yeast														yeast														yeast														yeast
		Vehicle		DHT 10^-8 M		DHT 10^-7 M		DHT 10^-6 M								Vehicle		E2 10^-7 M		E2 10^-6 M		E2 10^-5 M								Vehicle		PROG 10^-7 M		PROG 10^-6 M		PROG 10^-5 M								Vehicle		CPA 10^-7 M		CPA 10^-6 M
		replicate 1	replicate 2	replicate 1	replicate 2	replicate 1	replicate 2	replicate 1	replicate 2							replicate 1	replicate 2	replicate 1	replicate 2	replicate 1	replicate 2	replicate 1	replicate 2							replicate 1	replicate 2	replicate 1	replicate 2	replicate 1	replicate 2	replicate 1	replicate 2							replicate 1	replicate 2	replicate 1	replicate 2	replicate 1	replicate 2
	LBD-WT	0.0684667	0.0757667	0.437689	0.474567	0.517511	0.499922	0.541844	0.554078						LBD-WT	0.0684667	0.0707889	0.0759111	0.0899444	0.135244	0.165833	0.273022	0.277333						LBD-WT	0.0684667	0.0630667	0.0883556	0.0837222	0.127578	0.157233	0.279367	0.285156						LBD-WT	0.0684667	0.0737111	0.0705	0.0813556	0.0916333	0.0878778
	L702H	0.0676222	0.0702556	0.476289	0.456267	0.626233	0.623222	0.641878	0.639044						L702H	0.0676222	0.0702556	0.0986	0.120311	0.368144	0.341933	0.3955	0.495433						L702H	0.0676222	0.0702556	0.0923111	0.0918333	0.391589	0.439578	0.546467	0.561289						L702H	0.0676222	0.0702556	0.0695556	0.0805778	0.0684778	0.0727222
	V716M	0.0730667	0.0893	0.628222	0.657944	0.630378	0.695922	0.696533	0.628856						V716M	0.0730667	0.0893	0.3722	0.3326	0.520656	0.553489	0.511767	0.499689						V716M	0.0730667	0.0893	0.480633	0.432578	0.627211	0.638044	0.525178	0.685533						V716M	0.0730667	0.0893	0.112	0.191	0.483	0.466
	R727L	0.0691556	0.0696667	0.412133	0.413111	0.462411	0.455078	0.498756	0.503367						R727L	0.0691556	0.0696667	0.0739889	0.0902667	0.111033	0.124189	0.204756	0.215933						R727L	0.0691556	0.0696667	0.084	0.0853444	0.0972889	0.105067	0.234122	0.234978						R727L	0.0691556	0.0696667	0.0710778	0.0865556	0.0706444	0.0785889
	V731M	0.0675333	0.0678889	0.638822	0.673878	0.710878	0.636811	0.655089	0.650478						V731M	0.0675333	0.0678889	0.1447	0.150478	0.499622	0.405522	0.515122	0.517233						V731M	0.0675333	0.0678889	0.1162	0.102344	0.339278	0.307233	0.515122	0.493533						V731M	0.0675333	0.0678889	0.0720556	0.0845889	0.142156	0.170489
	W742C	0.0673667	0.0673444	0.601911	0.556844	0.603311	0.562756	0.562433	0.530611						W742C	0.0673667	0.0673444	0.0732	0.0809333	0.290256	0.127578	0.332678	0.317889						W742C	0.0673667	0.0673444	0.1309	0.194978	0.410367	0.3664	0.527656	0.482256						W742C	0.0673667	0.0673444	0.0677444	0.0779333	0.0634889	0.0718889
	A749T	0.0699556	0.0732111	0.279156	0.273967	0.451344	0.436022	0.450378	0.525233						A749T	0.0699556	0.0732111	0.0750889	0.0928	0.0952556	0.1186	0.227256	0.300833						A749T	0.0699556	0.0732111	0.0882111	0.0866667	0.0793	0.0859444	0.0979222	0.0973222						A749T	0.0699556	0.0732111	0.0725444	0.0775778	0.0709556	0.0818111
	M750I	0.0684889	0.0628	0.0793111	0.0745556	0.0871667	0.0894556	0.273089	0.279889						M750I	0.0684889	0.0628	0.0697444	0.0812778	0.0730667	0.0976333	0.2224	0.202689						M750I	0.0684889	0.0628	0.0845111	0.0816778	0.0809556	0.0804556	0.108922	0.106378						M750I	0.0684889	0.0628	0.0668111	0.0772778	0.0656111	0.0739444
	V758A	0.0680111	0.0690556	0.439033	0.436011	0.423611	0.4317	0.467644	0.362233						V758A	0.0680111	0.0690556	0.076	0.0878889	0.1215	0.146533	0.263522	0.265067						V758A	0.0680111	0.0690556	0.0875444	0.0857444	0.1253	0.139722	0.299911	0.261433						V758A	0.0680111	0.0690556	0.0721222	0.0815444	0.0954222	0.0975
	V867M	0.0691556	0.0690556	0.300778	0.314811	0.573189	0.565667	0.575044	0.546722						V867M	0.0691556	0.0690556	0.0752111	0.0851556	0.0717667	0.0812556	0.0744778	0.0851556						V867M	0.0691556	0.0690556	0.0836667	0.0872222	0.0897444	0.0770556	0.0965222	0.1078						V867M	0.0691556	0.0690556	0.07	0.0794778	0.0676222	0.0705111
	T878A	0.0713778	0.0719889	0.691267	0.648811	0.696078	0.683211	0.628778	0.667711						T878A	0.0713778	0.0719889	0.3445	0.286722	0.541278	0.555478	0.554633	0.581567						T878A	0.0713778	0.0719889	0.528956	0.530733	0.657544	0.593711	0.652356	0.687056						T878A	0.0713778	0.0719889	0.221244	0.119667	0.425944	0.4316
		Vehicle - Hep3B cells				DHT 10^-10 M - Hep3B cells				DHT 10^-9 M - Hep3B cells				DHT 10^-8 M - Hep3B cells
		525nm - firefly luciferase		470nm - Renilla luciferase		525nm - firefly luciferase		470nm - Renilla luciferase		525nm - firefly luciferase		470nm - Renilla luciferase		525nm - firefly luciferase		470nm - Renilla luciferase
		replicate 1	replicate 2	replicate 1	replicate 2	replicate 1	replicate 2	replicate 1	replicate 2	replicate 1	replicate 2	replicate 1	replicate 2	replicate 1	replicate 2	replicate 1	replicate 2
	LBD-WT	7868	6183	10854	14514	45329	35957	13401	12456	41659	37458	11769	10760	36781	40188	11238	10186
	L702H	12410	9391	11784	14768	31448	33636	9159	9925	36708	39148	9519	10357	46991	45603	12660	11406
	V716M	10821	9320	11250	13718	44268	36206	12051	10536	42661	39896	11247	9902	43760	41474	11472	10050
	R727L	5841	4665	9729	12736	30305	27044	10860	9239	28996	27583	10425	9225	27668	28056	9519	8735
	V731M	5420	5248	9108	15355	26474	23489	9576	8334	29610	28297	10572	9248	29587	27885	10386	8959
	W742C	9636	9158	10218	14677	32280	26039	9870	7756	32336	29164	9816	8505	30169	30877	9579	8489
	A749T	5171	3815	9633	15543	23434	19908	9396	7090	26167	24693	9183	7264	26778	25139	8946	7053
	M750I	4916	4466	9975	13771	5879	2338	8280	6084	10937	9331	8613	6286	19159	15165	7998	6955
	V758A	6046	4583	9693	13116	29159	20931	9705	7877	27996	23676	9978	7717	25848	24984	9084	8024
	V867M	4670	3923	8850	10497	32491	30033	8409	8388	36653	36627	10467	10446	29723	29698	9477	9456
	T878A	19418	13422	10803	12484	38632	26986	11952	9258	39215	34066	12726	10076	37724	32600	12774	10194
		Vehicle - Hep3B cells				E2 10^-9 M - Hep3B cells				E2 10^-8 M - Hep3B cells				E2 10^-7 M - Hep3B cells
		525nm - firefly luciferase		470nm - Renilla luciferase		525nm - firefly luciferase		470nm - Renilla luciferase		525nm - firefly luciferase		470nm - Renilla luciferase		525nm - firefly luciferase		470nm - Renilla luciferase
		replicate 1	replicate 2	replicate 1	replicate 2	replicate 1	replicate 2	replicate 1	replicate 2	replicate 1	replicate 2	replicate 1	replicate 2	replicate 1	replicate 2	replicate 1	replicate 2
	LBD-WT	5184	7811	8268	14402	24148	22296	9620	15374	22196	28914	7917	12632	15364	30959	5824	13017
	L702H	10704	11805	13182	15592	22516	22383	11297	14536	30884	28143	10205	15505	16868	37313	5785	13445
	V716M	11040	12236	12389	18212	31544	32789	9113	13923	38048	40034	9620	12933	5572	50262	1924	13240
	R727L	6522	6897	10816	13992	18176	20477	9555	13619	18496	22388	7124	12623	12884	29510	4927	14188
	V731M	6303	7094	10634	15280	12280	16547	5863	12345	14328	22877	6279	12671	11720	26001	4173	13587
	W742C	11148	8882	15184	16926	13020	12090	9035	14096	7052	15879	4589	12143	8564	19189	2938	13473
	A749T	5067	6299	11713	18574	15484	9805	9867	13217	15804	15184	9945	13127	9448	21770	4173	12925
	M750I	5172	7162	10075	16728	8640	9379	8476	12396	11848	10036	6877	12832	9780	17299	3666	13425
	V758A	9021	6739	13650	15602	17148	18187	9087	14746	19452	21756	8658	12739	9932	28376	4186	12158
	V867M	7218	6399	13780	14538	9068	10626	7917	13552	9888	10959	7865	13821	5892	13200	3510	14613
	T878A	29307	20124	14924	19334	45968	44599	10478	12531	33636	45486	8840	12258	18272	46592	4927	13916
		Vehicle - Hep3B cells				PROG 10^-10 M - Hep3B cells				PROG 10^-9 M - Hep3B cells				PROG 10^-8 M - Hep3B cells
		525nm - firefly luciferase		470nm - Renilla luciferase		525nm - firefly luciferase		470nm - Renilla luciferase		525nm - firefly luciferase		470nm - Renilla luciferase		525nm - firefly luciferase		470nm - Renilla luciferase
		replicate 1	replicate 2	replicate 1	replicate 2	replicate 1	replicate 2	replicate 1	replicate 2	replicate 1	replicate 2	replicate 1	replicate 2	replicate 1	replicate 2	replicate 1	replicate 2
	LBD-WT	3946	6183	10089	14514	10488	16824	10440	16387	15988	18241	11808	13536	17708	23765	9504	13738
	L702H	4586	9391	11556	14768	12136	14989	12636	14473	16084	20967	11268	16309	21524	28060	12420	16726
	V716M	4560	9320	9036	13718	14252	16010	9126	13487	24816	25688	12033	14799	32044	40511	12960	16420
	R727L	3938	4665	9909	12736	11224	12823	11709	12164	18844	18005	13212	13756	20844	22377	12519	12756
	V731M	4296	5248	10494	15355	9636	11575	10710	14730	17376	15385	11826	15374	23488	23431	14490	13776
	W742C	8998	9158	18306	14677	16248	12181	14283	13854	21948	14381	14922	13683	24432	18166	16938	13750
	A749T	5366	3815	18873	15543	11892	7956	15039	14907	13212	7574	13500	12860	14744	8887	11655	12872
	M750I	5334	4466	18684	13771	13972	6479	15948	12437	15100	7423	13050	9633	16728	9798	11007	9809
	V758A	4982	4583	17163	13116	10540	12233	12879	13921	13036	15568	13653	14483	16848	18397	8811	14896
	V867M	3774	3923	18981	10497	8880	8732	14985	12524	11544	8570	16983	11215	9768	11838	14985	10524
	T878A	15920	13422	24525	12484	41276	20386	17784	12551	49780	31012	18504	14063	56404	37517	18207	12599
		Vehicle - Hep3B cells				CPA 10^-9 M - Hep3B cells				CPA 10^-8 M - Hep3B cells				CPA 10^-7 M - Hep3B cells
		525nm - firefly luciferase		470nm - Renilla luciferase		525nm - firefly luciferase		470nm - Renilla luciferase		525nm - firefly luciferase		470nm - Renilla luciferase		525nm - firefly luciferase		470nm - Renilla luciferase
		replicate 1	replicate 2	replicate 1	replicate 2	replicate 1	replicate 2	replicate 1	replicate 2	replicate 1	replicate 2	replicate 1	replicate 2	replicate 1	replicate 2	replicate 1	replicate 2
	LBD-WT	5409	7811	12512	14402	35155	25059	10532	12468	45753	38207	13672	12394	46085	54519	11646	16598
	L702H	8685	11805	13124	15592	27258	26525	11272	17516	34127	31924	9462	14226	24723	38771	8838	12186
	V716M	8706	12236	15182	18212	49787	41424	12850	16260	61458	61301	14758	16528	61702	71698	13960	17532
	R727L	4071	6897	10750	13992	29739	23269	10714	15282	38685	36737	11602	13630	35235	47081	10488	15482
	V731M	4468	7094	12796	15280	32773	16339	11822	16708	36447	38893	10842	14624	22558	43843	8930	13900
	W742C	8538	8882	12698	16926	17540	19463	9800	13766	23655	23244	10194	13414	13323	29599	8798	13680
	A749T	3351	6299	13962	18574	8335	11574	11078	15186	17541	15083	10338	14932	16117	25663	7894	14436
	M750I	3950	7162	12336	16728	6152	11547	8768	11936	5868	13638	8008	12720	7339	16152	8542	13390
	V758A	4099	6739	11946	15602	35837	22628	12292	16936	38817	39925	9674	16130	31169	43819	8028	13002
	V867M	3347	6399	9596	14538	14042	12824	9424	14052	22762	20874	9630	13212	27896	31196	10422	13862
	T878A	12826	20124	13946	19334	36973	43162	10442	18468	40886	58635	11100	16222	44851	62714	12144	15602
[truncated: 2 more columns]

## Sheet: Figure S5
	vehicle							E2
		replicate 1	replicate 2	replicate 3	replicate 4				replicate 1	replicate 2	replicate 3	replicate 4
	backbone	0.0165	0.0171	0.0169	0.0152			backbone	0.0191	0.0204	0.0206	0.0202
	WT	0.0134	0.0124	0.0116	0.013			WT	0.0282	0.0255	0.0271	0.0296
	T878A	0.0125	0.0119	0.0131	0.0105			T878A	0.4136	0.3904	0.3992	0.3832
	PROG							CPA
		replicate 1	replicate 2	replicate 3	replicate 4				replicate 1	replicate 2	replicate 3	replicate 4
	backbone	0.0229	0.026	0.0181	0.0192			backbone	0.0178	0.027	0.0158	0.0228
	WT	0.0212	0.0141	0.0202	0.0167			WT	0.0154	0.0162	0.0171	0.0133
	T878A	0.5824	0.61	0.5872	0.5776			T878A	0.2128	0.1928	0.202	0.19
	DHT							HIS
		replicate 1	replicate 2	replicate 3	replicate 4				replicate 1	replicate 2	replicate 3	replicate 4
	backbone	0.0293	0.008	0.0254	0.0139			backbone	0.795	0.8484	0.8478	0.8506
	WT	0.444	0.4524	0.4676	0.4464			WT	0.749	0.759	0.7486	0.7238
	T878A	0.444	0.4524	0.4676	0.4464			T878A	0.7562	0.7414	0.791	0.785

## Sheet: Figure S6
	M750L					K778E					M873D
	DHT	E2	PROG	CPA		DHT	E2	PROG	CPA		DHT	E2	PROG	CPA
	0.6933	0.8751	0.8752	0.7746		0.8297	0.7962	0.7151	0.9099		0.9004	0.7969	0.9252	0.7506
	0.6319	0.8749	0.7547	0.7422		0.8152	0.7831	0.6908	0.8125		0.8801	0.7593	0.8763	0.7372
	0.6297	0.8469	0.7429	0.7411		0.8052	0.7826	0.6757	0.7873		0.8407	0.7562	0.8246	0.6904
	0.5811	0.841	0.7405	0.7344		0.7951	0.7721	0.6749	0.7406		0.8389	0.7437	0.8126	0.6799
	0.5786	0.8076	0.7274	0.7154		0.7812	0.7618	0.6726	0.7224		0.8383	0.7273	0.7871	0.6691
	0.5712	0.7949	0.7263	0.7036		0.7792	0.7552	0.6596	0.7191		0.8316	0.7124	0.7598	0.6533
	0.531	0.7689	0.7093	0.7009		0.7747	0.7347	0.6544	0.7031		0.8309	0.7069	0.7243	0.6369
	0.5252	0.7642	0.7066	0.6807		0.7701	0.7305	0.6314	0.6935		0.825	0.7026	0.6971	0.6163
	0.5218	0.7566	0.7052	0.6664		0.7525	0.7303	0.6125	0.6883		0.8225	0.6864	0.6946	0.6158
	0.5132	0.7536	0.7006	0.6462		0.7522	0.7148	0.5906	0.6844		0.8192	0.6678	0.6818	0.6145
	0.4951	0.7473	0.6956	0.6346		0.7511	0.7136	0.5825	0.6758		0.8162	0.6492	0.6676	0.6112
	0.493	0.7452	0.6598	0.6321		0.751	0.7102	0.5689	0.6757		0.813	0.6224	0.6322	0.5902
	0.4915	0.7449	0.6596	0.6288		0.7436	0.7069	0.5569	0.6705		0.8098	0.6196	0.6316	0.5736
	0.4833	0.7448	0.6548	0.6191		0.7423	0.6935	0.5505	0.6447		0.7915	0.6038	0.6288	0.572
	0.477	0.734	0.6397	0.617		0.7388	0.6935	0.5483	0.6219		0.7905	0.602	0.6287	0.5637
	0.4613	0.7306	0.6268	0.6049		0.7382	0.6901	0.5429	0.6199		0.7904	0.6003	0.6228	0.5333
	0.4586	0.7239	0.6247	0.6023		0.7365	0.6888	0.5413	0.6157		0.7893	0.5988	0.6199	0.5315
	0.4511	0.7118	0.6173	0.5984		0.7328	0.685	0.5379	0.6043		0.7845	0.5973	0.6124	0.5241
	0.4371	0.7113	0.617	0.5775		0.719	0.6582	0.5353	0.6042		0.7804	0.5856	0.6037	0.5208
	0.4307	0.7107	0.6155	0.5703		0.7179	0.656	0.5054	0.6042		0.7768	0.5855	0.5873	0.5
	0.4306	0.7009	0.6001	0.5617		0.715	0.654	0.4967	0.599		0.7641	0.5821	0.5693	0.4917
	0.4282	0.6929	0.598	0.5556		0.7147	0.653	0.493	0.5862		0.7542	0.5688	0.5621	0.4909
	0.4266	0.6839	0.5935	0.5488		0.7132	0.6518	0.4828	0.5852		0.7452	0.5677	0.5615	0.4834
	0.4259	0.6831	0.5914	0.5481		0.712	0.642	0.4807	0.5787		0.7407	0.5621	0.5501	0.4624
	0.4209	0.6829	0.5874	0.5367		0.7113	0.6384	0.4778	0.5778		0.7396	0.5579	0.5456	0.45
	0.4116	0.6798	0.587	0.5315		0.711	0.6369	0.4763	0.5729		0.7349	0.5526	0.5442	0.447
	0.4081	0.6691	0.585	0.5279		0.7107	0.6311	0.4709	0.572		0.7332	0.5393	0.541	0.443
	0.4074	0.6662	0.5768	0.5277		0.7041	0.6275	0.4697	0.558		0.7228	0.5361	0.5353	0.4387
	0.3989	0.6571	0.5755	0.5227		0.7013	0.6047	0.465	0.5537		0.7217	0.5328	0.5211	0.43
	0.386	0.6414	0.5745	0.5178		0.7001	0.5971	0.4582	0.5489		0.7207	0.5251	0.5201	0.4271
	0.3851	0.6395	0.574	0.5144		0.6892	0.5929	0.4578	0.5428		0.7187	0.5126	0.5163	0.4135
	0.3814	0.6377	0.5696	0.5118		0.6807	0.5553	0.4569	0.5401		0.7155	0.5088	0.5145	0.4088
	0.3738	0.6285	0.5684	0.5069		0.6789	0.5532	0.4538	0.5323		0.7138	0.5043	0.5143	0.4071
	0.371	0.628	0.5644	0.4943		0.6759	0.5486	0.4525	0.5267		0.7076	0.5021	0.5059	0.4023
	0.3704	0.6244	0.5628	0.4844		0.6695	0.5475	0.4523	0.5215		0.6993	0.5019	0.4956	0.3915
	0.3677	0.6101	0.5542	0.4769		0.6676	0.5471	0.448	0.5029		0.6981	0.5018	0.4925	0.3834
	0.3662	0.6098	0.5534	0.4753		0.6616	0.5426	0.4479	0.4995		0.6969	0.501	0.4895	0.3725
	0.3517	0.6033	0.5521	0.4633		0.6574	0.536	0.4287	0.4993		0.6968	0.5	0.4886	0.3704
	0.3488	0.5992	0.5453	0.4348		0.657	0.5195	0.4274	0.4905		0.6945	0.4999	0.4847	0.3669
	0.3463	0.5903	0.5409	0.4333		0.6565	0.5164	0.4268	0.4863		0.6869	0.4904	0.4816	0.3653
	0.3422	0.5831	0.5382	0.4317		0.6505	0.5164	0.426	0.4845		0.6854	0.4875	0.4811	0.3643
	0.3381	0.5813	0.533	0.4314		0.6405	0.5099	0.4221	0.4826		0.684	0.485	0.4784	0.3496
	0.3348	0.581	0.5274	0.4313		0.6333	0.5023	0.4195	0.4791		0.6824	0.4744	0.477	0.3463
	0.3313	0.5801	0.5222	0.429		0.6289	0.5005	0.4187	0.4779		0.6788	0.4714	0.4682	0.3425
	0.3267	0.5751	0.5103	0.428		0.6274	0.4992	0.4167	0.4621		0.6725	0.4707	0.453	0.3143
	0.3184	0.568	0.5095	0.422		0.6263	0.4989	0.4133	0.462		0.6636	0.4698	0.4494	0.3103
	0.3064	0.568	0.5015	0.4082		0.6254	0.4973	0.4046	0.4611		0.6625	0.4604	0.4478	0.3068
	0.3045	0.5671	0.4993	0.4041		0.6228	0.4928	0.3985	0.4602		0.6621	0.4586	0.4475	0.3016
	0.3017	0.5534	0.4962	0.3971		0.6217	0.4866	0.3974	0.4554		0.6573	0.458	0.4352	0.2987
	0.3003	0.5439	0.4943	0.3876		0.6163	0.4852	0.3953	0.4528		0.6551	0.4511	0.4338	0.2868
	0.2991	0.5432	0.4894	0.3835		0.6163	0.4834	0.3921	0.4515		0.6546	0.4511	0.4324	0.2868
	0.2928	0.5342	0.487	0.3824		0.608	0.4756	0.3918	0.4497		0.6504	0.4491	0.4307	0.2816
	0.2903	0.5338	0.4828	0.3783		0.6049	0.473	0.3816	0.4469		0.649	0.4436	0.4296	0.2719
	0.2854	0.5296	0.4823	0.3752		0.604	0.4602	0.3768	0.4461		0.639	0.4418	0.4181	0.2675
	0.2835	0.5251	0.4817	0.3606		0.6005	0.4536	0.3705	0.435		0.6253	0.4416	0.415	0.2397
	0.2774	0.5246	0.4716	0.3351		0.5954	0.447	0.3565	0.431		0.6179	0.435	0.3978	0.2383
	0.2758	0.5186	0.4687	0.3328		0.5902	0.4453	0.3548	0.429		0.6123	0.4335	0.3977	0.2357
	0.2754	0.5073	0.4621	0.3009		0.5891	0.4429	0.3532	0.4159		0.6097	0.43	0.3918	0.2266
	0.269	0.5051	0.4523	0.3007		0.5889	0.4406	0.3512	0.4107		0.6062	0.4255	0.3918	0.2256
	0.2668	0.5031	0.4512	0.2997		0.5873	0.4373	0.3484	0.4062		0.5911	0.4252	0.3815	0.2177
	0.2522	0.4953	0.4432	0.2963		0.5793	0.4367	0.3466	0.3943		0.5778	0.4234	0.3723	0.2171
	0.2506	0.4938	0.432	0.2917		0.5703	0.4358	0.3332	0.3922		0.5774	0.4226	0.3682	0.2161
	0.2366	0.4865	0.423	0.2914		0.5701	0.4191	0.3295	0.3806		0.5746	0.4182	0.3677	0.2064
	0.2333	0.4826	0.4227	0.2876		0.5693	0.4139	0.3292	0.3805		0.5737	0.412	0.3668	0.2054
	0.2324	0.473	0.422	0.2851		0.5564	0.4111	0.3288	0.3803		0.5716	0.4017	0.3627	0.2041
	0.2313	0.4708	0.4095	0.2819		0.5431	0.4065	0.3287	0.3802		0.5711	0.4007	0.358	0.2033
	0.2221	0.4635	0.4047	0.2723		0.5423	0.4015	0.3217	0.3786		0.5656	0.3995	0.3576	0.2026
	0.2106	0.4597	0.3952	0.2673		0.5343	0.4005	0.3207	0.3731		0.5652	0.3856	0.3543	0.1958
	0.209	0.4508	0.3933	0.2515		0.5333	0.3884	0.3206	0.373		0.5623	0.3812	0.3462	0.1896
	0.2026	0.4483	0.3875	0.247		0.5257	0.3874	0.317	0.3666		0.5595	0.3746	0.3455	0.1878
	0.1981	0.4427	0.3807	0.234		0.5251	0.383	0.311	0.3664		0.551	0.3662	0.3262	0.184
	0.1925	0.4424	0.3784	0.2179		0.5068	0.383	0.3101	0.3534		0.5504	0.3593	0.3182	0.1831
	0.1764	0.4356	0.3723	0.2166		0.5048	0.3745	0.3035	0.3492		0.546	0.34	0.3049	0.181
	0.1686	0.4334	0.3616	0.2107		0.5046	0.3739	0.2952	0.3375		0.5451	0.3375	0.3001	0.1793
	0.1686	0.4316	0.3504	0.1986		0.5044	0.3592	0.2731	0.3312		0.54	0.3253	0.2961	0.1752
	0.1631	0.4269	0.3487	0.1985		0.4987	0.3547	0.2672	0.3294		0.539	0.3239	0.2947	0.1635
	0.1626	0.4228	0.3455	0.188		0.4963	0.35	0.2655	0.3244		0.5372	0.3235	0.2939	0.1623
	0.1584	0.4079	0.3428	0.1856		0.4962	0.346	0.2574	0.3016		0.5246	0.3182	0.2914	0.1545
	0.1466	0.4051	0.3337	0.1802		0.4892	0.3431	0.2469	0.2996		0.5235	0.316	0.2793	0.1298
	0.14	0.3984	0.3299	0.1775		0.4891	0.3279	0.2465	0.2976		0.5078	0.2883	0.2652	0.1197
	0.1352	0.3944	0.3234	0.1719		0.4881	0.3205	0.2456	0.2959		0.5044	0.2838	0.2619	0.1143
	0.1282	0.3939	0.3223	0.1453		0.488	0.315	0.2186	0.2922		0.4861	0.2803	0.2618	0.1133
	0.1196	0.361	0.3195	0.1394		0.461	0.3131	0.2158	0.2906		0.4764	0.2748	0.2432	0.1103
	0.1054	0.3587	0.3191	0.1347		0.4475	0.3018	0.2032	0.2901		0.4661	0.2708	0.241	0.1037
	0.1001	0.3496	0.3175	0.1285		0.4432	0.2977	0.1875	0.2828		0.4534	0.2503	0.2355	0.0933
	0.0948	0.3436	0.3131	0.1258		0.4294	0.2705	0.179	0.2511		0.423	0.2359	0.2198	0.0849
	0.0879	0.342	0.3034	0.1198		0.417	0.2701	0.1724	0.2505		0.4223	0.2352	0.2169	0.0817
	0.0842	0.3379	0.3009	0.1122		0.4134	0.2631	0.1692	0.2261		0.4144	0.2007	0.2168	0.0781
	0.0835	0.3369	0.292	0.1098		0.4092	0.258	0.1621	0.1752		0.3604	0.1972	0.2166	0.0648
	0.0772	0.31	0.2845	0.0969		0.3582	0.2471	0.1361	0.1398		0.3421	0.1946	0.2093	0.0617
	0.0726	0.2916	0.2843	0.0962		0.3533	0.2426	0.1284	0.1372		0.2753	0.1897	0.1931	0.0604
	0.0668	0.2849	0.2706	0.0757		0.3251	0.2371	0.1249	0.0914		0.2669	0.1598	0.1611	0.0603
	0.065	0.2413	0.2658	0.0749		0.3052	0.2221	0.1171	0.0622		0.2631	0.1354	0.133	0.0601
	0.062	0.1796	0.2223	0.0716		0.2684	0.1455	0.1052	0.056		0.2181	0.1218	0.1086	0.0589
	0.0588	0.1155	0.1965	0.0688		0.2296	0.0695	0.0955	0.0538		0.2055	0.0744	0.0717	0.058

## Sheet: Figure S7
	Vehicle - Hep3B cells										E2 - Hep3B cells
		525nm - firefly luciferase			470nm - Renilla luciferase							525nm - firefly luciferase			470nm - Renilla luciferase
		replicate 1	replicate 2	replicate 3	replicate 1	replicate 2	replicate 3					replicate 1	replicate 2	replicate 3	replicate 1	replicate 2	replicate 3
	WT	202900	215600	225700	1050000	1094000	1172000				WT	363700	366400	361700	1156000	1193000	1224000
	T878A	139900	143900	148300	290500	302600	323200				T878A	336300	417100	419800	253500	306390	297400
	K778E	63650	66590	64690	208900	228500	218700				K778E	192600	171300	177900	266800	234900	225400
	K778E-T878A	145500	136000	143200	293700	314000	333800				K778E-T878A	378600	419900	381400	319700	358000	324800
	HA	72680	77570	80200	904000	926400	919700				HA	56860	76120	89890	948900	1096000	1071000
	PROG - Hep3B cells										CPA - Hep3B cells
		525nm - firefly luciferase			470nm - Renilla luciferase							525nm - firefly luciferase			470nm - Renilla luciferase
		replicate 1	replicate 2	replicate 3	replicate 1	replicate 2	replicate 3					replicate 1	replicate 2	replicate 3	replicate 1	replicate 2	replicate 3
	WT	196300	231900	191900	1104000	1366000	1171000				WT	314300	321000	336900	1146000	1195000	1272000
	T878A	287100	303400	301000	277400	307900	315500				T878A	324500	380800	384200	362200	391200	394900
	K778E	66670	68300	71440	227000	232500	244500				K778E	117200	123200	123700	234800	251300	247000
	K778E-T878A	307400	291200	299300	356700	294800	300100				K778E-T878A	321700	338900	391400	255900	273900	317500
	HA	91790	84210	89480	1063000	931600	989600				HA	58850	73430	81850	783800	876300	910100
	DHT - Hep3B cells
		525nm - firefly luciferase			470nm - Renilla luciferase
		replicate 1	replicate 2	replicate 3	replicate 1	replicate 2	replicate 3
	WT	961500	873600	1006000	1004000	944900	1022000
	T878A	399500	406400	391900	207500	204000	199800
	K778E	222600	429300	414300	109500	172700	170100
	K778E-T878A	369300	375900	434100	169100	180000	161000
	HA	80610	83010	82250	828500	899400	843000
